# Supplementary material for: 5-HTT Deficiency in Male Mice Affects Healing and Behavior after Myocardial Infarction
Source: J Clin Med. 2021 Jul 14;10(14):3104. doi: 10.3390/jcm10143104 (PMC8308004; doi:10.3390/jcm10143104)
Supplement: Supplementary file 1 [file jcm-10-03104-s001.zip]

Archive with 1 entries (1 files):
- jcm-1266884-supplementary.pdf
